# Supplementary material for: Porongurup, a new genus of pselaphine staphylinid beetles from Western Australia (Coleoptera, Staphylinidae, Pselaphinae, Faronitae)
Source: Zookeys. 2019 Oct 17;881:13–22. doi: 10.3897/zookeys.881.39535 (PMC6813175; doi:10.3897/zookeys.881.39535)
Supplement: XML Treatment for Porongurup [file zookeys.881.39535-treatment1.xml]

<!DOCTYPE tp:taxon-treatment
  PUBLIC "-//TaxonX//DTD Taxonomic Treatment Publishing DTD v0 20100105//EN" "tax-treatment-NSO.dtd">
<tp:taxon-treatment xmlns:tp="http://www.plazi.org/taxpub"><tp:treatment-meta><kwd-group><label>Taxon classification</label><kwd><named-content xmlns:xlink="http://www.w3.org/1999/xlink" content-type="kingdom">Animalia</named-content></kwd><kwd><named-content xmlns:xlink="http://www.w3.org/1999/xlink" content-type="order">Coleoptera</named-content></kwd><kwd><named-content xmlns:xlink="http://www.w3.org/1999/xlink" content-type="family">Staphylinidae</named-content></kwd></kwd-group><mixed-citation publication-type="journal"><person-group><name><surname>Choi</surname><given-names>Su-Ho</given-names></name><name><surname>Chandler</surname><given-names>Donald S.</given-names></name><name><surname>Park</surname><given-names>Jong-Seok</given-names></name></person-group><article-title><italic><tp:taxon-name><tp:taxon-name-part taxon-name-part-type="genus" reg="Porongurup">Porongurup</tp:taxon-name-part></tp:taxon-name></italic>, a new genus of pselaphine staphylinid beetles from Western Australia (<tp:taxon-name><tp:taxon-name-part taxon-name-part-type="order">Coleoptera</tp:taxon-name-part></tp:taxon-name>, <tp:taxon-name><tp:taxon-name-part taxon-name-part-type="family">Staphylinidae</tp:taxon-name-part></tp:taxon-name>, <tp:taxon-name><tp:taxon-name-part taxon-name-part-type="subfamily">Pselaphinae</tp:taxon-name-part></tp:taxon-name>, <tp:taxon-name><tp:taxon-name-part taxon-name-part-type="clade">Faronitae</tp:taxon-name-part></tp:taxon-name>)</article-title><source>Zookeys</source><day>17</day><month>10</month><year>2019</year><volume>881</volume><fpage>13</fpage><lpage>22</lpage><pub-id pub-id-type="doi">10.3897/zookeys.881.39535</pub-id></mixed-citation></tp:treatment-meta><tp:nomenclature><tp:taxon-name><object-id xmlns:xlink="http://www.w3.org/1999/xlink" content-type="arpha" xlink:type="simple">AA67389E-95BF-5C97-AC1E-C31AF8A905BE</object-id>
            <tp:taxon-name-part taxon-name-part-type="genus" reg="Porongurup">Porongurup</tp:taxon-name-part>
            <object-id xmlns:xlink="http://www.w3.org/1999/xlink" content-type="zoobank" xlink:type="simple">http://zoobank.org/362C6CA0-A334-4897-927B-B40A527B0118</object-id>
          </tp:taxon-name><tp:taxon-status xmlns:xlink="http://www.w3.org/1999/xlink" xlink:type="simple">gen. nov.</tp:taxon-status></tp:nomenclature><tp:treatment-sec sec-type="type species" id="SECID0EIGAC"><title>Type species.</title><p><italic><tp:taxon-name><tp:taxon-name-part taxon-name-part-type="genus" reg="Porongurup">Porongurup</tp:taxon-name-part> <tp:taxon-name-part taxon-name-part-type="species" reg="angulatus">angulatus</tp:taxon-name-part></tp:taxon-name></italic> sp. nov., herein designated.</p></tp:treatment-sec><tp:treatment-sec sec-type="diagnosis" id="SECID0EZGAC"><title>Diagnosis.</title><p>Members of this genus are easily separated from other faronite genera by the following combination of characters: rostrum with linear frontal sulcus (Fig. <xref ref-type="fig" rid="F3">3A</xref>); pronotum with median antebasal foveae, outer basolateral foveae, and inner basolateral foveae; prosternum with lateral mesocoxal foveae, and median procoxal foveae (Fig. <xref ref-type="fig" rid="F3">3B</xref>); mesoventrite with lateral mesosternal foveae and promesocoxal foveae (Fig. <xref ref-type="fig" rid="F3">3C</xref>); metaventrite with lateral metasternal foveae and lateral mesocoxal foveae (Fig. <xref ref-type="fig" rid="F3">3C</xref>); length of abdominal tergite and visible sternite VI approximately twice as long as V (Fig. <xref ref-type="fig" rid="F1">1</xref>); species only known from Western Australia (Fig. <xref ref-type="fig" rid="F5">5</xref>).</p></tp:treatment-sec><tp:treatment-sec sec-type="description" id="SECID0EXHAC"><title>Description.</title><p>Small body size, 1.6–2.0 mm. Body yellowish to reddish brown. <italic>Head</italic>. Head with distinct narrow frontal sulcus, and distinct vertexal foveae (Fig. <xref ref-type="fig" rid="F4">4G–L</xref>). Male head triangular, broader than long, widest across eyes. Female head more rounded than that of male (Fig. <xref ref-type="fig" rid="F4">4G–L</xref>). <italic>Thorax.</italic> Prosternum broader than long, widest at midpoint of prosternum (Fig. <xref ref-type="fig" rid="F3">3B</xref>). <italic>Abdomen.</italic> Length of abdominal segment VI approximately two times longer than V (Fig. <xref ref-type="fig" rid="F1">1</xref>). <italic>Aedeagus.</italic> Median lobe of male genitalia slender, apically sharp and narrow. Phallobase rounded. Parameres symmetrical and slender with more than five setae apically (Fig. <xref ref-type="fig" rid="F2">2</xref>).</p><fig id="F1" position="float" orientation="portrait"><object-id xmlns:xlink="http://www.w3.org/1999/xlink" content-type="doi" xlink:type="simple">10.3897/zookeys.881.39535.figure1</object-id><object-id xmlns:xlink="http://www.w3.org/1999/xlink" content-type="arpha" xlink:type="simple">A5AD981C-86A0-5DF8-B2E3-4B29DFF71087</object-id><label>Figure 1.</label><caption><p>Male habitus photos, dorsal view <bold>A</bold><italic><tp:taxon-name><tp:taxon-name-part taxon-name-part-type="genus" reg="Porongurup">Porongurup</tp:taxon-name-part> <tp:taxon-name-part taxon-name-part-type="species" reg="angulatus">angulatus</tp:taxon-name-part></tp:taxon-name></italic> sp. nov. <bold>B</bold><italic><tp:taxon-name><tp:taxon-name-part taxon-name-part-type="genus" reg="Porongurup">P.</tp:taxon-name-part> <tp:taxon-name-part taxon-name-part-type="species" reg="clarkei">clarkei</tp:taxon-name-part></tp:taxon-name></italic> sp. nov. <bold>C</bold><italic><tp:taxon-name><tp:taxon-name-part taxon-name-part-type="genus" reg="Porongurup">P.</tp:taxon-name-part> <tp:taxon-name-part taxon-name-part-type="species" reg="tenuis">tenuis</tp:taxon-name-part></tp:taxon-name></italic> sp. nov. Female habitus, dorsal view <bold>D</bold><italic><tp:taxon-name><tp:taxon-name-part taxon-name-part-type="genus" reg="Porongurup">P.</tp:taxon-name-part> <tp:taxon-name-part taxon-name-part-type="species" reg="angulatus">angulatus</tp:taxon-name-part></tp:taxon-name></italic> sp. nov. <bold>E</bold><italic><tp:taxon-name><tp:taxon-name-part taxon-name-part-type="genus" reg="Porongurup">P.</tp:taxon-name-part> <tp:taxon-name-part taxon-name-part-type="species" reg="clarkei">clarkei</tp:taxon-name-part></tp:taxon-name></italic> sp. nov. <bold>F</bold><italic><tp:taxon-name><tp:taxon-name-part taxon-name-part-type="genus" reg="Porongurup">P.</tp:taxon-name-part> <tp:taxon-name-part taxon-name-part-type="species" reg="tenuis">tenuis</tp:taxon-name-part></tp:taxon-name></italic> sp. nov. Scale bar: 1 mm.</p></caption><graphic xmlns:xlink="http://www.w3.org/1999/xlink" xlink:href="zookeys-881-013-g001.jpg" position="float" orientation="portrait" xlink:type="simple" id="oo_348328.jpg"><uri content-type="original_file" xlink:type="simple">https://binary.pensoft.net/fig/348328</uri></graphic></fig><fig id="F2" position="float" orientation="portrait"><object-id xmlns:xlink="http://www.w3.org/1999/xlink" content-type="doi" xlink:type="simple">10.3897/zookeys.881.39535.figure2</object-id><object-id xmlns:xlink="http://www.w3.org/1999/xlink" content-type="arpha" xlink:type="simple">212D7A7B-B59A-5372-AA96-568B32B651F7</object-id><label>Figure 2.</label><caption><p>Male genitalia of the species of <italic><tp:taxon-name><tp:taxon-name-part taxon-name-part-type="genus" reg="Porongurup">Porongurup</tp:taxon-name-part></tp:taxon-name></italic> gen. nov. <bold>A</bold><italic><tp:taxon-name><tp:taxon-name-part taxon-name-part-type="genus" reg="Porongurup">P.</tp:taxon-name-part> <tp:taxon-name-part taxon-name-part-type="species" reg="angulatus">angulatus</tp:taxon-name-part></tp:taxon-name></italic> sp. nov., ventral view <bold>B</bold><italic><tp:taxon-name><tp:taxon-name-part taxon-name-part-type="genus" reg="Porongurup">P.</tp:taxon-name-part> <tp:taxon-name-part taxon-name-part-type="species" reg="clarkei">clarkei</tp:taxon-name-part></tp:taxon-name></italic> sp. nov., ventral view <bold>C</bold><italic><tp:taxon-name><tp:taxon-name-part taxon-name-part-type="genus" reg="Porongurup">P.</tp:taxon-name-part> <tp:taxon-name-part taxon-name-part-type="species" reg="clarkei">clarkei</tp:taxon-name-part></tp:taxon-name></italic> sp. nov., lateral view <bold>D</bold><italic><tp:taxon-name><tp:taxon-name-part taxon-name-part-type="genus" reg="Porongurup">P.</tp:taxon-name-part> <tp:taxon-name-part taxon-name-part-type="species" reg="tenuis">tenuis</tp:taxon-name-part></tp:taxon-name></italic> sp. nov., ventral view. Scale bars: 0.1 mm.</p></caption><graphic xmlns:xlink="http://www.w3.org/1999/xlink" xlink:href="zookeys-881-013-g002.jpg" position="float" orientation="portrait" xlink:type="simple" id="oo_348329.jpg"><uri content-type="original_file" xlink:type="simple">https://binary.pensoft.net/fig/348329</uri></graphic></fig><fig id="F3" position="float" orientation="portrait"><object-id xmlns:xlink="http://www.w3.org/1999/xlink" content-type="doi" xlink:type="simple">10.3897/zookeys.881.39535.figure3</object-id><object-id xmlns:xlink="http://www.w3.org/1999/xlink" content-type="arpha" xlink:type="simple">D135DDB0-2296-5EDE-8609-04A10409BCC5</object-id><label>Figure 3.</label><caption><p>Generic characters of <italic><tp:taxon-name><tp:taxon-name-part taxon-name-part-type="genus" reg="Porongurup">Porongurup</tp:taxon-name-part> <tp:taxon-name-part taxon-name-part-type="species" reg="angulatus">angulatus</tp:taxon-name-part></tp:taxon-name></italic> sp. nov. <bold>A</bold> Head with frontal sulcus, dorsal view <bold>B</bold> Prosternum, ventral view <bold>C</bold> meso- metaventrite, ventral view. Scale bar: 0.1 mm.</p></caption><graphic xmlns:xlink="http://www.w3.org/1999/xlink" xlink:href="zookeys-881-013-g003.jpg" position="float" orientation="portrait" xlink:type="simple" id="oo_348330.jpg"><uri content-type="original_file" xlink:type="simple">https://binary.pensoft.net/fig/348330</uri></graphic></fig><fig id="F4" position="float" orientation="portrait"><object-id xmlns:xlink="http://www.w3.org/1999/xlink" content-type="doi" xlink:type="simple">10.3897/zookeys.881.39535.figure4</object-id><object-id xmlns:xlink="http://www.w3.org/1999/xlink" content-type="arpha" xlink:type="simple">100C9DF8-55AD-53FE-BBEF-7C856A06B468</object-id><label>Figure 4.</label><caption><p>Antennae of <italic><tp:taxon-name><tp:taxon-name-part taxon-name-part-type="genus" reg="Porongurup">Porongurup</tp:taxon-name-part> <tp:taxon-name-part taxon-name-part-type="species" reg="angulatus">angulatus</tp:taxon-name-part></tp:taxon-name></italic> sp. nov. <bold>A</bold> male <bold>B</bold> female. Antennae of <italic><tp:taxon-name><tp:taxon-name-part taxon-name-part-type="genus" reg="Porongurup">P.</tp:taxon-name-part> <tp:taxon-name-part taxon-name-part-type="species" reg="clarkei">clarkei</tp:taxon-name-part></tp:taxon-name></italic> sp. nov. <bold>C</bold> male <bold>D</bold> female. Antennae of <italic><tp:taxon-name><tp:taxon-name-part taxon-name-part-type="genus" reg="Porongurup">P.</tp:taxon-name-part> <tp:taxon-name-part taxon-name-part-type="species" reg="tenuis">tenuis</tp:taxon-name-part></tp:taxon-name></italic> sp. nov. <bold>E</bold> male <bold>F</bold> female. Male head dorsal view <bold>G</bold><italic><tp:taxon-name><tp:taxon-name-part taxon-name-part-type="genus" reg="Porongurup">P.</tp:taxon-name-part> <tp:taxon-name-part taxon-name-part-type="species" reg="angulatus">angulatus</tp:taxon-name-part></tp:taxon-name></italic> sp. nov. <bold>H</bold><italic><tp:taxon-name><tp:taxon-name-part taxon-name-part-type="genus" reg="Porongurup">P.</tp:taxon-name-part> <tp:taxon-name-part taxon-name-part-type="species" reg="clarkei">clarkei</tp:taxon-name-part></tp:taxon-name></italic> sp. nov. <bold>I</bold><italic><tp:taxon-name><tp:taxon-name-part taxon-name-part-type="genus" reg="Porongurup">P.</tp:taxon-name-part> <tp:taxon-name-part taxon-name-part-type="species" reg="tenuis">tenuis</tp:taxon-name-part></tp:taxon-name></italic>. sp. nov. Female head dorsal view <bold>J</bold><italic><tp:taxon-name><tp:taxon-name-part taxon-name-part-type="genus" reg="Porongurup">P.</tp:taxon-name-part> <tp:taxon-name-part taxon-name-part-type="species" reg="angulatus">angulatus</tp:taxon-name-part></tp:taxon-name></italic> sp. nov. <bold>K</bold><italic><tp:taxon-name><tp:taxon-name-part taxon-name-part-type="genus" reg="Porongurup">P.</tp:taxon-name-part> <tp:taxon-name-part taxon-name-part-type="species" reg="clarkei">clarkei</tp:taxon-name-part></tp:taxon-name></italic> sp. nov. <bold>L</bold><italic><tp:taxon-name><tp:taxon-name-part taxon-name-part-type="genus" reg="Porongurup">P.</tp:taxon-name-part> <tp:taxon-name-part taxon-name-part-type="species" reg="tenuis">tenuis</tp:taxon-name-part></tp:taxon-name></italic> sp. nov. Scale bar: 0.1 mm. *The distinctness and position of the vertexal foveae may be affected by the angle of view and condition of the specimens.</p></caption><graphic xmlns:xlink="http://www.w3.org/1999/xlink" xlink:href="zookeys-881-013-g004.jpg" position="float" orientation="portrait" xlink:type="simple" id="oo_348331.jpg"><uri content-type="original_file" xlink:type="simple">https://binary.pensoft.net/fig/348331</uri></graphic></fig></tp:treatment-sec><tp:treatment-sec sec-type="etymology" id="SECID0EDDAE"><title>Etymology.</title><p><italic><tp:taxon-name><tp:taxon-name-part taxon-name-part-type="genus" reg="Porongurup">Porongurup</tp:taxon-name-part></tp:taxon-name></italic> gen. nov. is named for <tp:taxon-name><tp:taxon-name-part taxon-name-part-type="genus" reg="Porongurup">Porongurup</tp:taxon-name-part></tp:taxon-name> National Park, where one of the species was collected. Gender: Masculine.</p></tp:treatment-sec><tp:treatment-sec sec-type="distribution" id="SECID0EWDAE"><title>Distribution.</title><p>Western Australia.</p></tp:treatment-sec><tp:treatment-sec sec-type="comments" id="SECID0E2DAE"><title>Comments about secondary sexual characters.</title><p>Male specimens have larger eyes than females (Fig. <xref ref-type="fig" rid="F4">4G–L</xref>). The males of <italic><tp:taxon-name><tp:taxon-name-part taxon-name-part-type="genus" reg="Porongurup">Porongurup</tp:taxon-name-part> <tp:taxon-name-part taxon-name-part-type="species" reg="clarkei">clarkei</tp:taxon-name-part></tp:taxon-name></italic> sp. nov. and <italic><tp:taxon-name><tp:taxon-name-part taxon-name-part-type="genus" reg="Porongurup">P.</tp:taxon-name-part> <tp:taxon-name-part taxon-name-part-type="species" reg="tenuis">tenuis</tp:taxon-name-part></tp:taxon-name></italic> sp. nov. have longer elytra and fully developed hind wings, but female specimens have the elytra almost half the size of those of the males, and the hind wings are reduced (Fig. <xref ref-type="fig" rid="F1">1</xref>). <italic><tp:taxon-name><tp:taxon-name-part taxon-name-part-type="genus" reg="Porongurup">Porongurup</tp:taxon-name-part> <tp:taxon-name-part taxon-name-part-type="species" reg="angulatus">angulatus</tp:taxon-name-part></tp:taxon-name></italic> sp. nov. has fully developed hind wings in both sexes (Fig. <xref ref-type="fig" rid="F1">1A, D</xref>).</p></tp:treatment-sec><tp:treatment-sec sec-type="comments" id="SECID0EOFAE"><title>Comments about related taxa.</title><p>Based on the thoracic foveal system and the longer abdominal segment VI, <italic><tp:taxon-name><tp:taxon-name-part taxon-name-part-type="genus" reg="Porongurup">Porongurup</tp:taxon-name-part></tp:taxon-name></italic> gen. nov. is closest to the genus <italic>Nornalup</italic> Park &amp; Chandler, 2017. However, all specimens of <italic><tp:taxon-name><tp:taxon-name-part taxon-name-part-type="genus" reg="Porongurup">Porongurup</tp:taxon-name-part></tp:taxon-name></italic> gen. nov. do not have a median metasternal foveae (Fig. <xref ref-type="fig" rid="F3">3C</xref>) and have a narrow frontal sulcus (Fig. <xref ref-type="fig" rid="F3">3A</xref>). The aedeagal form is also different from that of <italic>Nornalup</italic> in the elongate triangular shape of both the median lobe and the parameres (Fig. <xref ref-type="fig" rid="F2">2</xref>). The parameres of <italic>Nornalup</italic> species are as wide as the median lobe, and the median lobe is parallel-sided in dorsal view (<xref ref-type="bibr" rid="B5">Park and Chandler 2017</xref>: fig. 4d–i).</p><sec sec-type="Key to species of the genus Porongurup gen. nov" id="SECID0EHHAE"><title>Key to species of the genus <italic><tp:taxon-name><tp:taxon-name-part taxon-name-part-type="genus" reg="Porongurup">Porongurup</tp:taxon-name-part></tp:taxon-name></italic> gen. nov.</title><table-wrap content-type="key" position="anchor" orientation="portrait"><table id="TID0EEGAC" rules="all"><tbody><tr><td rowspan="1" colspan="1">1</td><td rowspan="1" colspan="1">Antennomere III subquadrate, as long as wide (Fig. <xref ref-type="fig" rid="F4">4A, B</xref>); female elytra longer than wide with fully developed hind-wings (Fig. <xref ref-type="fig" rid="F1">1A, D</xref>); length of <!--PageBreak -->abdominal segment VI 2.0–2.5 times as long as V (Fig. <xref ref-type="fig" rid="F1">1A, D</xref>)</td><td rowspan="1" colspan="1">
                      <bold><italic><tp:taxon-name><tp:taxon-name-part taxon-name-part-type="genus" reg="Porongurup">Porongurup</tp:taxon-name-part> <tp:taxon-name-part taxon-name-part-type="species" reg="angulatus">angulatus</tp:taxon-name-part></tp:taxon-name></italic> sp. nov.</bold>
                    </td></tr><tr><td rowspan="1" colspan="1">–</td><td rowspan="1" colspan="1">Antennomere III rectangular, longer than wide (Fig. <xref ref-type="fig" rid="F4">4C–F</xref>); female elytra as long as wide with reduced hind-wings (Fig. <xref ref-type="fig" rid="F1">1E, F</xref>); length of abdominal segment VI approximately three times as long as V (Fig. <xref ref-type="fig" rid="F1">1B, C, E, F</xref>)</td><td rowspan="1" colspan="1">
                      <bold>2</bold>
                    </td></tr><tr><td rowspan="1" colspan="1">2</td><td rowspan="1" colspan="1">Median lobe of male genitalia with small articulated extension apically (Fig. <xref ref-type="fig" rid="F2">2B</xref>: arrowed)</td><td rowspan="1" colspan="1">
                      <bold><italic><tp:taxon-name><tp:taxon-name-part taxon-name-part-type="genus" reg="Porongurup">P.</tp:taxon-name-part> <tp:taxon-name-part taxon-name-part-type="species" reg="clarkei">clarkei</tp:taxon-name-part></tp:taxon-name></italic> sp. nov.</bold>
                    </td></tr><tr><td rowspan="1" colspan="1">–</td><td rowspan="1" colspan="1">articulated extension of median lobe of male genitalia absent (Fig. <xref ref-type="fig" rid="F2">2D</xref>: arrowed)</td><td rowspan="1" colspan="1">
                      <bold><italic><tp:taxon-name><tp:taxon-name-part taxon-name-part-type="genus" reg="Porongurup">P.</tp:taxon-name-part> <tp:taxon-name-part taxon-name-part-type="species" reg="tenuis">tenuis</tp:taxon-name-part></tp:taxon-name></italic> sp. nov.</bold>
                    </td></tr></tbody></table></table-wrap></sec></tp:treatment-sec><tp:treatment-sec><!--Section generated to contain objects referenced in tp:taxon-treatment.--><fig id="F5" position="float" orientation="portrait"><object-id xmlns:xlink="http://www.w3.org/1999/xlink" content-type="doi" xlink:type="simple">10.3897/zookeys.881.39535.figure5</object-id><object-id xmlns:xlink="http://www.w3.org/1999/xlink" content-type="arpha" xlink:type="simple">FD2D24B1-25CA-59B8-9E9C-67CCBBEA5975</object-id><label>Figure 5.</label><caption><p>Collection localities of <italic><tp:taxon-name><tp:taxon-name-part taxon-name-part-type="genus" reg="Porongurup">Porongurup</tp:taxon-name-part></tp:taxon-name></italic> gen. nov. Key: <italic><tp:taxon-name><tp:taxon-name-part taxon-name-part-type="genus" reg="Porongurup">P.</tp:taxon-name-part> <tp:taxon-name-part taxon-name-part-type="species" reg="angulatus">angulatus</tp:taxon-name-part></tp:taxon-name></italic> sp. nov., circles; <italic><tp:taxon-name><tp:taxon-name-part taxon-name-part-type="genus" reg="Porongurup">P.</tp:taxon-name-part> <tp:taxon-name-part taxon-name-part-type="species" reg="clarkei">clarkei</tp:taxon-name-part></tp:taxon-name></italic> sp. nov., triangle; <italic><tp:taxon-name><tp:taxon-name-part taxon-name-part-type="genus" reg="Porongurup">P.</tp:taxon-name-part> <tp:taxon-name-part taxon-name-part-type="species" reg="tenuis">tenuis</tp:taxon-name-part></tp:taxon-name></italic> sp. nov., squares.</p></caption><graphic xmlns:xlink="http://www.w3.org/1999/xlink" xlink:href="zookeys-881-013-g005.jpg" position="float" orientation="portrait" xlink:type="simple" id="oo_348332.jpg"><uri content-type="original_file" xlink:type="simple">https://binary.pensoft.net/fig/348332</uri></graphic></fig></tp:treatment-sec><ref-list><ref id="B5"><mixed-citation xmlns:xlink="http://www.w3.org/1999/xlink" xlink:type="simple"><person-group><name name-style="western"><surname>Park</surname><given-names>JS</given-names></name><name name-style="western"><surname>Chandler</surname><given-names>DS</given-names></name></person-group> (<year>2017</year>) <article-title><italic>Nornalup</italic>, a new genus of pselaphine beetle from southwestern Australia (<tp:taxon-name><tp:taxon-name-part taxon-name-part-type="order">Coleoptera</tp:taxon-name-part></tp:taxon-name>, <tp:taxon-name><tp:taxon-name-part taxon-name-part-type="family">Staphylinidae</tp:taxon-name-part></tp:taxon-name>, <tp:taxon-name><tp:taxon-name-part taxon-name-part-type="subfamily">Pselaphinae</tp:taxon-name-part></tp:taxon-name>, <tp:taxon-name><tp:taxon-name-part taxon-name-part-type="clade">Faronitae</tp:taxon-name-part></tp:taxon-name>).</article-title><source>ZooKeys</source><volume>695</volume>: <fpage>111</fpage>–<lpage>121</lpage>. <ext-link xlink:type="simple" ext-link-type="doi" xlink:href="10.3897/zookeys.695.19906">https://doi.org/10.3897/zookeys.695.19906</ext-link></mixed-citation></ref></ref-list></tp:taxon-treatment>
