# Supplementary material for: Porongurup, a new genus of pselaphine staphylinid beetles from Western Australia (Coleoptera, Staphylinidae, Pselaphinae, Faronitae)
Source: Zookeys. 2019 Oct 17;881:13–22. doi: 10.3897/zookeys.881.39535 (PMC6813175; doi:10.3897/zookeys.881.39535)
Supplement: XML Treatment for Porongurup angulatus [file zookeys.881.39535-treatment2.xml]

<!DOCTYPE tp:taxon-treatment
  PUBLIC "-//TaxonX//DTD Taxonomic Treatment Publishing DTD v0 20100105//EN" "tax-treatment-NSO.dtd">
<tp:taxon-treatment xmlns:tp="http://www.plazi.org/taxpub"><tp:treatment-meta><kwd-group><label>Taxon classification</label><kwd><named-content xmlns:xlink="http://www.w3.org/1999/xlink" content-type="kingdom">Animalia</named-content></kwd><kwd><named-content xmlns:xlink="http://www.w3.org/1999/xlink" content-type="order">Coleoptera</named-content></kwd><kwd><named-content xmlns:xlink="http://www.w3.org/1999/xlink" content-type="family">Staphylinidae</named-content></kwd></kwd-group><mixed-citation publication-type="journal"><person-group><name><surname>Choi</surname><given-names>Su-Ho</given-names></name><name><surname>Chandler</surname><given-names>Donald S.</given-names></name><name><surname>Park</surname><given-names>Jong-Seok</given-names></name></person-group><article-title><italic><tp:taxon-name><tp:taxon-name-part taxon-name-part-type="genus" reg="Porongurup">Porongurup</tp:taxon-name-part></tp:taxon-name></italic>, a new genus of pselaphine staphylinid beetles from Western Australia (<tp:taxon-name><tp:taxon-name-part taxon-name-part-type="order">Coleoptera</tp:taxon-name-part></tp:taxon-name>, <tp:taxon-name><tp:taxon-name-part taxon-name-part-type="family">Staphylinidae</tp:taxon-name-part></tp:taxon-name>, <tp:taxon-name><tp:taxon-name-part taxon-name-part-type="subfamily">Pselaphinae</tp:taxon-name-part></tp:taxon-name>, <tp:taxon-name><tp:taxon-name-part taxon-name-part-type="clade">Faronitae</tp:taxon-name-part></tp:taxon-name>)</article-title><source>Zookeys</source><day>17</day><month>10</month><year>2019</year><volume>881</volume><fpage>13</fpage><lpage>22</lpage><pub-id pub-id-type="doi">10.3897/zookeys.881.39535</pub-id></mixed-citation></tp:treatment-meta><tp:nomenclature><tp:taxon-name><object-id xmlns:xlink="http://www.w3.org/1999/xlink" content-type="arpha" xlink:type="simple">5B1FFBDD-67B8-5D99-BA28-AA9B20C7CD5C</object-id>
            <tp:taxon-name-part taxon-name-part-type="genus" reg="Porongurup">Porongurup</tp:taxon-name-part>
            <tp:taxon-name-part taxon-name-part-type="species" reg="angulatus">angulatus</tp:taxon-name-part>
            <object-id xmlns:xlink="http://www.w3.org/1999/xlink" content-type="zoobank" xlink:type="simple">http://zoobank.org/69F25550-F02F-4F92-8662-201AAF05FFDC</object-id>
          </tp:taxon-name><tp:taxon-status xmlns:xlink="http://www.w3.org/1999/xlink" xlink:type="simple">sp. nov.</tp:taxon-status><xref ref-type="fig" rid="F1">Figs 1A</xref><xref ref-type="fig" rid="F1">, 1D</xref><xref ref-type="fig" rid="F2">, 2A</xref><xref ref-type="fig" rid="F3">, 3</xref><xref ref-type="fig" rid="F4">, 4A–B</xref><xref ref-type="fig" rid="F4">, 4G</xref><xref ref-type="fig" rid="F4">, 4J</xref><xref ref-type="fig" rid="F5">, 5</xref></tp:nomenclature><tp:treatment-sec sec-type="type material" id="SECID0EBOAE"><title>Type material.</title><p><bold><italic>Holotype</italic>. Australia: Western Australia (WA)</bold>: 1♂, aedeagus dissected and mounted in euparal on clear plastic card, “<bold>AUSTRALIA: Western Australia</bold>: <tp:taxon-name><tp:taxon-name-part taxon-name-part-type="genus" reg="Porongurup">Porongurup</tp:taxon-name-part></tp:taxon-name> N.P., Wansborough Walk at The Pass, 450 m, <named-content xmlns:xlink="http://www.w3.org/1999/xlink" content-type="dwc:verbatimCoordinates" xlink:type="simple"><named-content content-type="geo-json" specific-use="{&#34;type&#34;:&#34;Point&#34;,&#34;coordinates&#34;:[117.854083,-34.678167]}" id="NCID0EXOAE" xlink:type="simple">34°40.69'S, 117°51.245'E</named-content></named-content>, 6 VIII 2004, karri forest (<italic><tp:taxon-name><tp:taxon-name-part taxon-name-part-type="genus" reg="Eucalyptus">Eucalyptus</tp:taxon-name-part> <tp:taxon-name-part taxon-name-part-type="species" reg="diversicolor">diversicolor</tp:taxon-name-part></tp:taxon-name></italic>), mostly young-growth; FMHD#2004-147, Berlese, leaf &amp; log litter, A. Newton &amp; M. Thayer 1116”. <bold><italic>Paratypes</italic> (<italic>N</italic> = 12; 6 males, 6 females). Australia: Western Australia</bold>: 1♀ (FMNH, slide mounted), 40 km ESE Manjimup, Cup Road, 6 VII 1980, FMHD# 80-400, karri bark litter, S. &amp; J. Peck; 1♂1♀ (UNHC, 1♀ slide mounted), 1♂ aedeagus dissected and mounted in Euparal on clear plastic card, Windy Harbour, 27 km S Northcliffe, 8 VII 1980, coastal scrub litter, S. &amp; J. Peck; 1♂2♀ (FMNH, 1♀ slide mounted), Avon Valley N.P., 1.3 km from entrance, 420 m, <named-content xmlns:xlink="http://www.w3.org/1999/xlink" content-type="dwc:verbatimCoordinates" xlink:type="simple"><named-content content-type="geo-json" specific-use="{&#34;type&#34;:&#34;Point&#34;,&#34;coordinates&#34;:[116.299000,-31.646500]}" id="NCID0ECQAE" xlink:type="simple">31°38.79'S, 116°17.94'E</named-content></named-content>, 27 VII–13 VIII 2004, marri-jarrah (<italic><tp:taxon-name><tp:taxon-name-part taxon-name-part-type="genus" reg="Eucalyptus">Eucalyptus</tp:taxon-name-part></tp:taxon-name> calophylla-E. marginata</italic>) woodland; FMHD#2004-103, flight intercept trap, A. Newton &amp; M. Thayer, 1102; 1♂ (CBNUIC, slide mounted), Walpole-Nornalup N.P., Giant Tingle Tree area, 190 m, <named-content xmlns:xlink="http://www.w3.org/1999/xlink" content-type="dwc:verbatimCoordinates" xlink:type="simple"><named-content content-type="geo-json" specific-use="{&#34;type&#34;:&#34;Point&#34;,&#34;coordinates&#34;:[116.790333,-34.981333]}" id="NCID0EYQAE" xlink:type="simple">34°58.88'S, 116°47.42'E</named-content></named-content>, 2 VIII 2004, tingle-<italic><tp:taxon-name><tp:taxon-name-part taxon-name-part-type="genus" reg="Allocasuarina">Allocasuarina</tp:taxon-name-part></tp:taxon-name></italic>-karri (<italic><tp:taxon-name><tp:taxon-name-part taxon-name-part-type="genus" reg="Eucalyptus">Eucalyptus</tp:taxon-name-part> <tp:taxon-name-part taxon-name-part-type="species" reg="diversicolor">diversicolor</tp:taxon-name-part></tp:taxon-name></italic>) forest; FMHD#2004-132, Berlese, leaf &amp; log litter, Newton, Thayer, Clarke 1110; 1♂1♀ (CBNUIC), 1♂ aedeagus dissected and mounted in Euparal on clear plastic card, 54 km SE Manjimup, 22 VI/26 VI 1980, S. &amp;J. Peck. jarrah forest litter; 1♂ (FMNH), aedeagus dissected and mounted in Euparal on clear plastic card, Pemberton, Brockman N.P., 19 VII 1980, FMHD#80-406, karri base &amp; fungi litter, S. &amp; J. Peck; 1♂ (FMNH), aedeagus dissected and mounted in Euparal on clear plastic card, Warren N.P., Bicentennial Tree vic., 120 m, <named-content xmlns:xlink="http://www.w3.org/1999/xlink" content-type="dwc:verbatimCoordinates" xlink:type="simple"><named-content content-type="geo-json" specific-use="{&#34;type&#34;:&#34;Point&#34;,&#34;coordinates&#34;:[115.977000,-34.495500]}" id="NCID0EESAE" xlink:type="simple">34°29.73'S, 115°58.62'E</named-content></named-content>, 30 VII–10 VIII 2004, karri forest (<italic><tp:taxon-name><tp:taxon-name-part taxon-name-part-type="genus" reg="Eucalyptus">Eucalyptus</tp:taxon-name-part> <tp:taxon-name-part taxon-name-part-type="species" reg="diversicolor">diversicolor</tp:taxon-name-part></tp:taxon-name></italic>); FMHD#2004-114, flight intercept trap, Newton, Solodovnikov, Thayer 1105; 1♀ (UNHC) Avon Valley N.P., Governor’s Drive, 1.2 km from Forty-one Mile Rd., 260 m, <named-content xmlns:xlink="http://www.w3.org/1999/xlink" content-type="dwc:verbatimCoordinates" xlink:type="simple"><named-content content-type="geo-json" specific-use="{&#34;type&#34;:&#34;Point&#34;,&#34;coordinates&#34;:[116.250667,-31.609500]}" id="NCID0EATAE" xlink:type="simple">31°36.57'S, 116°15.04'E</named-content></named-content>, 27 VII 2004, <italic><tp:taxon-name><tp:taxon-name-part taxon-name-part-type="genus" reg="Eucalyptus">Eucalyptus</tp:taxon-name-part> <tp:taxon-name-part taxon-name-part-type="species" reg="wandoo">wandoo</tp:taxon-name-part></tp:taxon-name></italic> woodland; FMHD#2004-102, Berlese, leaf &amp; log litter, A. Solodovnikov, D. Clarke et al. 1101.</p></tp:treatment-sec><tp:treatment-sec sec-type="diagnosis" id="SECID0EQTAE"><title>Diagnosis.</title><p>This species can be distinguished from <italic><tp:taxon-name><tp:taxon-name-part taxon-name-part-type="genus" reg="Porongurup">Porongurup</tp:taxon-name-part> <tp:taxon-name-part taxon-name-part-type="species" reg="clarkei">clarkei</tp:taxon-name-part></tp:taxon-name></italic> sp. nov. by the smaller size of the male genitalia (Fig. <xref ref-type="fig" rid="F2">2</xref>), the subquadrate antennomere III (Fig. <xref ref-type="fig" rid="F4">4A, B</xref>), and the length of abdominal segment VI is approximately twice as long as V. This species is also separated from <italic><tp:taxon-name><tp:taxon-name-part taxon-name-part-type="genus" reg="Porongurup">Porongurup</tp:taxon-name-part> <tp:taxon-name-part taxon-name-part-type="species" reg="tenuis">tenuis</tp:taxon-name-part></tp:taxon-name></italic> sp. nov. by the length of abdominal segment VI being twice as long as V (Fig. <xref ref-type="fig" rid="F1">1</xref>), and the parameres of the male genitalia approximately are twice as wide as those of the other species (Fig. <xref ref-type="fig" rid="F2">2</xref>).</p><!--PageBreak --></tp:treatment-sec><tp:treatment-sec sec-type="description" id="SECID0E4UAE"><title>Description.</title><p>Length 1.7–1.9 mm (Fig. <xref ref-type="fig" rid="F1">1A, D</xref>). <italic>Head.</italic> Head in dorsal view with deep frontal sulcus and vertexal foveae (Fig. <xref ref-type="fig" rid="F4">4G</xref>). Antennomeres II longer than wide, III subquadrate, smallest of the antennomeres, IV and V longer than wide, VI and VIII as long as wide, IX and X transverse (Fig. <xref ref-type="fig" rid="F4">4A, B</xref>). <italic>Abdomen</italic>. Length of abdominal segment VI twice as long as V in both sexes (Fig. <xref ref-type="fig" rid="F1">1A, D</xref>). <italic>Aedeagus.</italic> Median lobe of male genitalia elongated triangular, lacking articulated extension at tip of apex. Phallobase rounded in dorsal view. Parameres as wide as at middle of median lobe (Fig. <xref ref-type="fig" rid="F2">2A</xref>).</p></tp:treatment-sec><tp:treatment-sec sec-type="etymology" id="SECID0E4VAE"><title>Etymology.</title><p>This species name refers to the sub-apically angulate parameres of the male genitalia.</p></tp:treatment-sec><tp:treatment-sec sec-type="distribution" id="SECID0ECWAE"><title>Distribution.</title><p>Western Australia (Fig. <xref ref-type="fig" rid="F5">5</xref>, circles).</p><fig id="F5" position="float" orientation="portrait"><object-id xmlns:xlink="http://www.w3.org/1999/xlink" content-type="doi" xlink:type="simple">10.3897/zookeys.881.39535.figure5</object-id><object-id xmlns:xlink="http://www.w3.org/1999/xlink" content-type="arpha" xlink:type="simple">FD2D24B1-25CA-59B8-9E9C-67CCBBEA5975</object-id><label>Figure 5.</label><caption><p>Collection localities of <italic><tp:taxon-name><tp:taxon-name-part taxon-name-part-type="genus" reg="Porongurup">Porongurup</tp:taxon-name-part></tp:taxon-name></italic> gen. nov. Key: <italic><tp:taxon-name><tp:taxon-name-part taxon-name-part-type="genus" reg="Porongurup">P.</tp:taxon-name-part> <tp:taxon-name-part taxon-name-part-type="species" reg="angulatus">angulatus</tp:taxon-name-part></tp:taxon-name></italic> sp. nov., circles; <italic><tp:taxon-name><tp:taxon-name-part taxon-name-part-type="genus" reg="Porongurup">P.</tp:taxon-name-part> <tp:taxon-name-part taxon-name-part-type="species" reg="clarkei">clarkei</tp:taxon-name-part></tp:taxon-name></italic> sp. nov., triangle; <italic><tp:taxon-name><tp:taxon-name-part taxon-name-part-type="genus" reg="Porongurup">P.</tp:taxon-name-part> <tp:taxon-name-part taxon-name-part-type="species" reg="tenuis">tenuis</tp:taxon-name-part></tp:taxon-name></italic> sp. nov., squares.</p></caption><graphic xmlns:xlink="http://www.w3.org/1999/xlink" xlink:href="zookeys-881-013-g005.jpg" position="float" orientation="portrait" xlink:type="simple" id="oo_348332.jpg"><uri content-type="original_file" xlink:type="simple">https://binary.pensoft.net/fig/348332</uri></graphic></fig></tp:treatment-sec><tp:treatment-sec sec-type="habitat" id="SECID0EBYAE"><title>Habitat.</title><p>Specimens of this species were collected using flight intercept traps, or were taken by sifting leaf, bark, log, or fungus in <italic><tp:taxon-name><tp:taxon-name-part taxon-name-part-type="genus" reg="Eucalyptus">Eucalyptus</tp:taxon-name-part></tp:taxon-name></italic> forests.</p><!--PageBreak --></tp:treatment-sec><tp:treatment-sec><!--Section generated to contain objects referenced in tp:taxon-treatment.--><fig id="F1" position="float" orientation="portrait"><object-id xmlns:xlink="http://www.w3.org/1999/xlink" content-type="doi" xlink:type="simple">10.3897/zookeys.881.39535.figure1</object-id><object-id xmlns:xlink="http://www.w3.org/1999/xlink" content-type="arpha" xlink:type="simple">A5AD981C-86A0-5DF8-B2E3-4B29DFF71087</object-id><label>Figure 1.</label><caption><p>Male habitus photos, dorsal view <bold>A</bold><italic><tp:taxon-name><tp:taxon-name-part taxon-name-part-type="genus" reg="Porongurup">Porongurup</tp:taxon-name-part> <tp:taxon-name-part taxon-name-part-type="species" reg="angulatus">angulatus</tp:taxon-name-part></tp:taxon-name></italic> sp. nov. <bold>B</bold><italic><tp:taxon-name><tp:taxon-name-part taxon-name-part-type="genus" reg="Porongurup">P.</tp:taxon-name-part> <tp:taxon-name-part taxon-name-part-type="species" reg="clarkei">clarkei</tp:taxon-name-part></tp:taxon-name></italic> sp. nov. <bold>C</bold><italic><tp:taxon-name><tp:taxon-name-part taxon-name-part-type="genus" reg="Porongurup">P.</tp:taxon-name-part> <tp:taxon-name-part taxon-name-part-type="species" reg="tenuis">tenuis</tp:taxon-name-part></tp:taxon-name></italic> sp. nov. Female habitus, dorsal view <bold>D</bold><italic><tp:taxon-name><tp:taxon-name-part taxon-name-part-type="genus" reg="Porongurup">P.</tp:taxon-name-part> <tp:taxon-name-part taxon-name-part-type="species" reg="angulatus">angulatus</tp:taxon-name-part></tp:taxon-name></italic> sp. nov. <bold>E</bold><italic><tp:taxon-name><tp:taxon-name-part taxon-name-part-type="genus" reg="Porongurup">P.</tp:taxon-name-part> <tp:taxon-name-part taxon-name-part-type="species" reg="clarkei">clarkei</tp:taxon-name-part></tp:taxon-name></italic> sp. nov. <bold>F</bold><italic><tp:taxon-name><tp:taxon-name-part taxon-name-part-type="genus" reg="Porongurup">P.</tp:taxon-name-part> <tp:taxon-name-part taxon-name-part-type="species" reg="tenuis">tenuis</tp:taxon-name-part></tp:taxon-name></italic> sp. nov. Scale bar: 1 mm.</p></caption><graphic xmlns:xlink="http://www.w3.org/1999/xlink" xlink:href="zookeys-881-013-g001.jpg" position="float" orientation="portrait" xlink:type="simple" id="oo_348328.jpg"><uri content-type="original_file" xlink:type="simple">https://binary.pensoft.net/fig/348328</uri></graphic></fig><fig id="F2" position="float" orientation="portrait"><object-id xmlns:xlink="http://www.w3.org/1999/xlink" content-type="doi" xlink:type="simple">10.3897/zookeys.881.39535.figure2</object-id><object-id xmlns:xlink="http://www.w3.org/1999/xlink" content-type="arpha" xlink:type="simple">212D7A7B-B59A-5372-AA96-568B32B651F7</object-id><label>Figure 2.</label><caption><p>Male genitalia of the species of <italic><tp:taxon-name><tp:taxon-name-part taxon-name-part-type="genus" reg="Porongurup">Porongurup</tp:taxon-name-part></tp:taxon-name></italic> gen. nov. <bold>A</bold><italic><tp:taxon-name><tp:taxon-name-part taxon-name-part-type="genus" reg="Porongurup">P.</tp:taxon-name-part> <tp:taxon-name-part taxon-name-part-type="species" reg="angulatus">angulatus</tp:taxon-name-part></tp:taxon-name></italic> sp. nov., ventral view <bold>B</bold><italic><tp:taxon-name><tp:taxon-name-part taxon-name-part-type="genus" reg="Porongurup">P.</tp:taxon-name-part> <tp:taxon-name-part taxon-name-part-type="species" reg="clarkei">clarkei</tp:taxon-name-part></tp:taxon-name></italic> sp. nov., ventral view <bold>C</bold><italic><tp:taxon-name><tp:taxon-name-part taxon-name-part-type="genus" reg="Porongurup">P.</tp:taxon-name-part> <tp:taxon-name-part taxon-name-part-type="species" reg="clarkei">clarkei</tp:taxon-name-part></tp:taxon-name></italic> sp. nov., lateral view <bold>D</bold><italic><tp:taxon-name><tp:taxon-name-part taxon-name-part-type="genus" reg="Porongurup">P.</tp:taxon-name-part> <tp:taxon-name-part taxon-name-part-type="species" reg="tenuis">tenuis</tp:taxon-name-part></tp:taxon-name></italic> sp. nov., ventral view. Scale bars: 0.1 mm.</p></caption><graphic xmlns:xlink="http://www.w3.org/1999/xlink" xlink:href="zookeys-881-013-g002.jpg" position="float" orientation="portrait" xlink:type="simple" id="oo_348329.jpg"><uri content-type="original_file" xlink:type="simple">https://binary.pensoft.net/fig/348329</uri></graphic></fig><fig id="F3" position="float" orientation="portrait"><object-id xmlns:xlink="http://www.w3.org/1999/xlink" content-type="doi" xlink:type="simple">10.3897/zookeys.881.39535.figure3</object-id><object-id xmlns:xlink="http://www.w3.org/1999/xlink" content-type="arpha" xlink:type="simple">D135DDB0-2296-5EDE-8609-04A10409BCC5</object-id><label>Figure 3.</label><caption><p>Generic characters of <italic><tp:taxon-name><tp:taxon-name-part taxon-name-part-type="genus" reg="Porongurup">Porongurup</tp:taxon-name-part> <tp:taxon-name-part taxon-name-part-type="species" reg="angulatus">angulatus</tp:taxon-name-part></tp:taxon-name></italic> sp. nov. <bold>A</bold> Head with frontal sulcus, dorsal view <bold>B</bold> Prosternum, ventral view <bold>C</bold> meso- metaventrite, ventral view. Scale bar: 0.1 mm.</p></caption><graphic xmlns:xlink="http://www.w3.org/1999/xlink" xlink:href="zookeys-881-013-g003.jpg" position="float" orientation="portrait" xlink:type="simple" id="oo_348330.jpg"><uri content-type="original_file" xlink:type="simple">https://binary.pensoft.net/fig/348330</uri></graphic></fig><fig id="F4" position="float" orientation="portrait"><object-id xmlns:xlink="http://www.w3.org/1999/xlink" content-type="doi" xlink:type="simple">10.3897/zookeys.881.39535.figure4</object-id><object-id xmlns:xlink="http://www.w3.org/1999/xlink" content-type="arpha" xlink:type="simple">100C9DF8-55AD-53FE-BBEF-7C856A06B468</object-id><label>Figure 4.</label><caption><p>Antennae of <italic><tp:taxon-name><tp:taxon-name-part taxon-name-part-type="genus" reg="Porongurup">Porongurup</tp:taxon-name-part> <tp:taxon-name-part taxon-name-part-type="species" reg="angulatus">angulatus</tp:taxon-name-part></tp:taxon-name></italic> sp. nov. <bold>A</bold> male <bold>B</bold> female. Antennae of <italic><tp:taxon-name><tp:taxon-name-part taxon-name-part-type="genus" reg="Porongurup">P.</tp:taxon-name-part> <tp:taxon-name-part taxon-name-part-type="species" reg="clarkei">clarkei</tp:taxon-name-part></tp:taxon-name></italic> sp. nov. <bold>C</bold> male <bold>D</bold> female. Antennae of <italic><tp:taxon-name><tp:taxon-name-part taxon-name-part-type="genus" reg="Porongurup">P.</tp:taxon-name-part> <tp:taxon-name-part taxon-name-part-type="species" reg="tenuis">tenuis</tp:taxon-name-part></tp:taxon-name></italic> sp. nov. <bold>E</bold> male <bold>F</bold> female. Male head dorsal view <bold>G</bold><italic><tp:taxon-name><tp:taxon-name-part taxon-name-part-type="genus" reg="Porongurup">P.</tp:taxon-name-part> <tp:taxon-name-part taxon-name-part-type="species" reg="angulatus">angulatus</tp:taxon-name-part></tp:taxon-name></italic> sp. nov. <bold>H</bold><italic><tp:taxon-name><tp:taxon-name-part taxon-name-part-type="genus" reg="Porongurup">P.</tp:taxon-name-part> <tp:taxon-name-part taxon-name-part-type="species" reg="clarkei">clarkei</tp:taxon-name-part></tp:taxon-name></italic> sp. nov. <bold>I</bold><italic><tp:taxon-name><tp:taxon-name-part taxon-name-part-type="genus" reg="Porongurup">P.</tp:taxon-name-part> <tp:taxon-name-part taxon-name-part-type="species" reg="tenuis">tenuis</tp:taxon-name-part></tp:taxon-name></italic>. sp. nov. Female head dorsal view <bold>J</bold><italic><tp:taxon-name><tp:taxon-name-part taxon-name-part-type="genus" reg="Porongurup">P.</tp:taxon-name-part> <tp:taxon-name-part taxon-name-part-type="species" reg="angulatus">angulatus</tp:taxon-name-part></tp:taxon-name></italic> sp. nov. <bold>K</bold><italic><tp:taxon-name><tp:taxon-name-part taxon-name-part-type="genus" reg="Porongurup">P.</tp:taxon-name-part> <tp:taxon-name-part taxon-name-part-type="species" reg="clarkei">clarkei</tp:taxon-name-part></tp:taxon-name></italic> sp. nov. <bold>L</bold><italic><tp:taxon-name><tp:taxon-name-part taxon-name-part-type="genus" reg="Porongurup">P.</tp:taxon-name-part> <tp:taxon-name-part taxon-name-part-type="species" reg="tenuis">tenuis</tp:taxon-name-part></tp:taxon-name></italic> sp. nov. Scale bar: 0.1 mm. *The distinctness and position of the vertexal foveae may be affected by the angle of view and condition of the specimens.</p></caption><graphic xmlns:xlink="http://www.w3.org/1999/xlink" xlink:href="zookeys-881-013-g004.jpg" position="float" orientation="portrait" xlink:type="simple" id="oo_348331.jpg"><uri content-type="original_file" xlink:type="simple">https://binary.pensoft.net/fig/348331</uri></graphic></fig></tp:treatment-sec></tp:taxon-treatment>
