# Supplementary material for: Porongurup, a new genus of pselaphine staphylinid beetles from Western Australia (Coleoptera, Staphylinidae, Pselaphinae, Faronitae)
Source: Zookeys. 2019 Oct 17;881:13–22. doi: 10.3897/zookeys.881.39535 (PMC6813175; doi:10.3897/zookeys.881.39535)
Supplement: XML Treatment for Porongurup clarkei [file zookeys.881.39535-treatment3.xml]

<!DOCTYPE tp:taxon-treatment
  PUBLIC "-//TaxonX//DTD Taxonomic Treatment Publishing DTD v0 20100105//EN" "tax-treatment-NSO.dtd">
<tp:taxon-treatment xmlns:tp="http://www.plazi.org/taxpub"><tp:treatment-meta><kwd-group><label>Taxon classification</label><kwd><named-content xmlns:xlink="http://www.w3.org/1999/xlink" content-type="kingdom">Animalia</named-content></kwd><kwd><named-content xmlns:xlink="http://www.w3.org/1999/xlink" content-type="order">Coleoptera</named-content></kwd><kwd><named-content xmlns:xlink="http://www.w3.org/1999/xlink" content-type="family">Staphylinidae</named-content></kwd></kwd-group><mixed-citation publication-type="journal"><person-group><name><surname>Choi</surname><given-names>Su-Ho</given-names></name><name><surname>Chandler</surname><given-names>Donald S.</given-names></name><name><surname>Park</surname><given-names>Jong-Seok</given-names></name></person-group><article-title><italic><tp:taxon-name><tp:taxon-name-part taxon-name-part-type="genus" reg="Porongurup">Porongurup</tp:taxon-name-part></tp:taxon-name></italic>, a new genus of pselaphine staphylinid beetles from Western Australia (<tp:taxon-name><tp:taxon-name-part taxon-name-part-type="order">Coleoptera</tp:taxon-name-part></tp:taxon-name>, <tp:taxon-name><tp:taxon-name-part taxon-name-part-type="family">Staphylinidae</tp:taxon-name-part></tp:taxon-name>, <tp:taxon-name><tp:taxon-name-part taxon-name-part-type="subfamily">Pselaphinae</tp:taxon-name-part></tp:taxon-name>, <tp:taxon-name><tp:taxon-name-part taxon-name-part-type="clade">Faronitae</tp:taxon-name-part></tp:taxon-name>)</article-title><source>Zookeys</source><day>17</day><month>10</month><year>2019</year><volume>881</volume><fpage>13</fpage><lpage>22</lpage><pub-id pub-id-type="doi">10.3897/zookeys.881.39535</pub-id></mixed-citation></tp:treatment-meta><tp:nomenclature><tp:taxon-name><object-id xmlns:xlink="http://www.w3.org/1999/xlink" content-type="arpha" xlink:type="simple">931DA0B4-0EBD-5F03-B5D8-F602DCE57BAE</object-id>
            <tp:taxon-name-part taxon-name-part-type="genus" reg="Porongurup">Porongurup</tp:taxon-name-part>
            <tp:taxon-name-part taxon-name-part-type="species" reg="clarkei">clarkei</tp:taxon-name-part>
            <object-id xmlns:xlink="http://www.w3.org/1999/xlink" content-type="zoobank" xlink:type="simple">http://zoobank.org/11556FE3-6FDF-4265-999C-C160B8F6F17E</object-id>
          </tp:taxon-name><tp:taxon-status xmlns:xlink="http://www.w3.org/1999/xlink" xlink:type="simple">sp. nov.</tp:taxon-status><xref ref-type="fig" rid="F1">Figs 1B</xref><xref ref-type="fig" rid="F1">, 1E</xref><xref ref-type="fig" rid="F2">, 2B–C</xref><xref ref-type="fig" rid="F4">, 4C–D</xref><xref ref-type="fig" rid="F4">, 4H</xref><xref ref-type="fig" rid="F4">, 4K</xref><xref ref-type="fig" rid="F5">, 5</xref><!--PageBreak --></tp:nomenclature><tp:treatment-sec sec-type="type material" id="SECID0EU1AE"><title>Type material.</title><p><bold><italic>Holotype</italic>. Australia: Western Australia (WA)</bold>: 1♂, aedeagus dissected and mounted in Euparal on clear plastic card, “<bold>AUSTRALIA: Western Australia</bold>: Stirling Range N.P., Toolbrunup Peak Track, 480–520 m, <named-content xmlns:xlink="http://www.w3.org/1999/xlink" content-type="dwc:verbatimCoordinates" xlink:type="simple"><named-content content-type="geo-json" specific-use="{&#34;type&#34;:&#34;Point&#34;,&#34;coordinates&#34;:[118.055000,-34.390000]}" id="NCID0EE2AE" xlink:type="simple">34°23.4'S, 118°03.3'E</named-content></named-content>, 5 VIII 2004, <italic><tp:taxon-name><tp:taxon-name-part taxon-name-part-type="genus" reg="Eucalyptus">Eucalyptus</tp:taxon-name-part></tp:taxon-name></italic> forest &amp; mallee; FMHD#2004-146, Berlese, leaf &amp; log litter, <!--PageBreak -->Clarke &amp; Grimbacher 1115”. <bold><italic>Paratypes</italic> (<italic>N</italic> = 11; 7 males, 4 females). Australia: Western Australia</bold>: 1♂2♀ (FMNH, 1♀ slide mounted), Stirling Range N.P., Toolbrunup Peak Track, 430–485m, <named-content xmlns:xlink="http://www.w3.org/1999/xlink" content-type="dwc:verbatimCoordinates" xlink:type="simple"><named-content content-type="geo-json" specific-use="{&#34;type&#34;:&#34;Point&#34;,&#34;coordinates&#34;:[118.060833,-34.391667]}" id="NCID0E22AE" xlink:type="simple">34°23.5'S, 118°03.65'E</named-content></named-content>, 5 VIII 2004, mallee <italic><tp:taxon-name><tp:taxon-name-part taxon-name-part-type="genus" reg="Eucalyptus">Eucalyptus</tp:taxon-name-part></tp:taxon-name></italic>; FMHD#2004-145, Berlese, water-washed soil, 0–18 cm, D. Clarke 1114; 5♂ (UNHC), 1♂ aedeagus dissected and mounted in Euparal on clear plastic card, Porongorup N.P., Bolganup Creek, 12 VI 1980, Berlese, bark &amp; fungi karri tree bases, S. &amp;J. Peck; 1♂ (CBNUIC, aedeagus dissected and mounted in Euparal on clear plastic card, Stirling Range N.P., Toolbrunup Tr. WA, 10 VI 1980, Berlese, rotted logs &amp; moss, S. &amp; J. Peck, SBP47; 1♀(FMNH), Stirling Range N.P., Toolbrunup Tr. WA, 10 VI 1980, Berlese, fungi on Euc. Trunks, S. &amp; J. Peck, SBP45; 1♀(UNHC), Porongorup N.P., Bolganup Creek, 12 VI 1980, Berlese, bark &amp; fungi on karri tree bases, S. &amp; J. Peck, SBP53.</p></tp:treatment-sec><tp:treatment-sec sec-type="diagnosis" id="SECID0EZ3AE"><title>Diagnosis.</title><p>This species can be distinguished from <italic><tp:taxon-name><tp:taxon-name-part taxon-name-part-type="genus" reg="Porongurup">Porongurup</tp:taxon-name-part> <tp:taxon-name-part taxon-name-part-type="species" reg="angulatus">angulatus</tp:taxon-name-part></tp:taxon-name></italic> sp. nov. by antennomere 3 being longer than wide (Fig. <xref ref-type="fig" rid="F4">4C</xref>), and abdominal segment VI being approximately three times longer than V (Fig. <xref ref-type="fig" rid="F1">1B, E</xref>). This species is also separated from <italic><tp:taxon-name><tp:taxon-name-part taxon-name-part-type="genus" reg="Porongurup">Porongurup</tp:taxon-name-part> <tp:taxon-name-part taxon-name-part-type="species" reg="tenuis">tenuis</tp:taxon-name-part></tp:taxon-name></italic> sp. nov. by the median lobe of the male genitalia having a small digit at the apex (Fig. <xref ref-type="fig" rid="F2">2B</xref>: arrowed).</p></tp:treatment-sec><tp:treatment-sec sec-type="description" id="SECID0EB5AE"><title>Description.</title><p>Length 1.6–1.9 mm (Fig. <xref ref-type="fig" rid="F1">1B, E</xref>). <italic>Head.</italic> Head in dorsal view with both shallow frontal sulcus and vertexal foveae. Male and female antennae are almost identical in length (Fig. <xref ref-type="fig" rid="F4">4C, D</xref>). Antennomeres II longer than wide, III subquadrate and smallest, IV—VIII longer than wide, IX and X transverse (Fig. <xref ref-type="fig" rid="F4">4C, D</xref>). <italic>Elytra</italic>. Male elytra longer than wide, female elytra shorter, as long as wide (Fig. <xref ref-type="fig" rid="F1">1B, E</xref>). <italic>Abdomen</italic>. Abdominal segment VI approximately three times longer than V (Fig. <xref ref-type="fig" rid="F1">1B, E</xref>). <italic>Aedeagus.</italic> Median lobe of male genitalia as long as parameres with apical articulated extension. Phallobase rounded in dorsal view. Parameres symmetrical (Fig. <xref ref-type="fig" rid="F2">2B, C</xref>).</p></tp:treatment-sec><tp:treatment-sec sec-type="etymology" id="SECID0EH6AE"><title>Etymology.</title><p>This species is named for one of the collectors of the holotype, the staphylinid specialist Dave J. Clarke.</p></tp:treatment-sec><tp:treatment-sec sec-type="distribution" id="SECID0EM6AE"><title>Distribution.</title><p>Western Australia (Fig. <xref ref-type="fig" rid="F5">5</xref>, triangles).</p></tp:treatment-sec><tp:treatment-sec sec-type="habitat" id="SECID0EW6AE"><title>Habitat.</title><p>Specimens of this species were collected by sifting leaf, log, bark, moss or fungus litter in <italic><tp:taxon-name><tp:taxon-name-part taxon-name-part-type="genus" reg="Eucalyptus">Eucalyptus</tp:taxon-name-part></tp:taxon-name></italic> forests, or were taken by Berlese funnel water-washed soil.</p></tp:treatment-sec><tp:treatment-sec><!--Section generated to contain objects referenced in tp:taxon-treatment.--><fig id="F1" position="float" orientation="portrait"><object-id xmlns:xlink="http://www.w3.org/1999/xlink" content-type="doi" xlink:type="simple">10.3897/zookeys.881.39535.figure1</object-id><object-id xmlns:xlink="http://www.w3.org/1999/xlink" content-type="arpha" xlink:type="simple">A5AD981C-86A0-5DF8-B2E3-4B29DFF71087</object-id><label>Figure 1.</label><caption><p>Male habitus photos, dorsal view <bold>A</bold><italic><tp:taxon-name><tp:taxon-name-part taxon-name-part-type="genus" reg="Porongurup">Porongurup</tp:taxon-name-part> <tp:taxon-name-part taxon-name-part-type="species" reg="angulatus">angulatus</tp:taxon-name-part></tp:taxon-name></italic> sp. nov. <bold>B</bold><italic><tp:taxon-name><tp:taxon-name-part taxon-name-part-type="genus" reg="Porongurup">P.</tp:taxon-name-part> <tp:taxon-name-part taxon-name-part-type="species" reg="clarkei">clarkei</tp:taxon-name-part></tp:taxon-name></italic> sp. nov. <bold>C</bold><italic><tp:taxon-name><tp:taxon-name-part taxon-name-part-type="genus" reg="Porongurup">P.</tp:taxon-name-part> <tp:taxon-name-part taxon-name-part-type="species" reg="tenuis">tenuis</tp:taxon-name-part></tp:taxon-name></italic> sp. nov. Female habitus, dorsal view <bold>D</bold><italic><tp:taxon-name><tp:taxon-name-part taxon-name-part-type="genus" reg="Porongurup">P.</tp:taxon-name-part> <tp:taxon-name-part taxon-name-part-type="species" reg="angulatus">angulatus</tp:taxon-name-part></tp:taxon-name></italic> sp. nov. <bold>E</bold><italic><tp:taxon-name><tp:taxon-name-part taxon-name-part-type="genus" reg="Porongurup">P.</tp:taxon-name-part> <tp:taxon-name-part taxon-name-part-type="species" reg="clarkei">clarkei</tp:taxon-name-part></tp:taxon-name></italic> sp. nov. <bold>F</bold><italic><tp:taxon-name><tp:taxon-name-part taxon-name-part-type="genus" reg="Porongurup">P.</tp:taxon-name-part> <tp:taxon-name-part taxon-name-part-type="species" reg="tenuis">tenuis</tp:taxon-name-part></tp:taxon-name></italic> sp. nov. Scale bar: 1 mm.</p></caption><graphic xmlns:xlink="http://www.w3.org/1999/xlink" xlink:href="zookeys-881-013-g001.jpg" position="float" orientation="portrait" xlink:type="simple" id="oo_348328.jpg"><uri content-type="original_file" xlink:type="simple">https://binary.pensoft.net/fig/348328</uri></graphic></fig><fig id="F2" position="float" orientation="portrait"><object-id xmlns:xlink="http://www.w3.org/1999/xlink" content-type="doi" xlink:type="simple">10.3897/zookeys.881.39535.figure2</object-id><object-id xmlns:xlink="http://www.w3.org/1999/xlink" content-type="arpha" xlink:type="simple">212D7A7B-B59A-5372-AA96-568B32B651F7</object-id><label>Figure 2.</label><caption><p>Male genitalia of the species of <italic><tp:taxon-name><tp:taxon-name-part taxon-name-part-type="genus" reg="Porongurup">Porongurup</tp:taxon-name-part></tp:taxon-name></italic> gen. nov. <bold>A</bold><italic><tp:taxon-name><tp:taxon-name-part taxon-name-part-type="genus" reg="Porongurup">P.</tp:taxon-name-part> <tp:taxon-name-part taxon-name-part-type="species" reg="angulatus">angulatus</tp:taxon-name-part></tp:taxon-name></italic> sp. nov., ventral view <bold>B</bold><italic><tp:taxon-name><tp:taxon-name-part taxon-name-part-type="genus" reg="Porongurup">P.</tp:taxon-name-part> <tp:taxon-name-part taxon-name-part-type="species" reg="clarkei">clarkei</tp:taxon-name-part></tp:taxon-name></italic> sp. nov., ventral view <bold>C</bold><italic><tp:taxon-name><tp:taxon-name-part taxon-name-part-type="genus" reg="Porongurup">P.</tp:taxon-name-part> <tp:taxon-name-part taxon-name-part-type="species" reg="clarkei">clarkei</tp:taxon-name-part></tp:taxon-name></italic> sp. nov., lateral view <bold>D</bold><italic><tp:taxon-name><tp:taxon-name-part taxon-name-part-type="genus" reg="Porongurup">P.</tp:taxon-name-part> <tp:taxon-name-part taxon-name-part-type="species" reg="tenuis">tenuis</tp:taxon-name-part></tp:taxon-name></italic> sp. nov., ventral view. Scale bars: 0.1 mm.</p></caption><graphic xmlns:xlink="http://www.w3.org/1999/xlink" xlink:href="zookeys-881-013-g002.jpg" position="float" orientation="portrait" xlink:type="simple" id="oo_348329.jpg"><uri content-type="original_file" xlink:type="simple">https://binary.pensoft.net/fig/348329</uri></graphic></fig><fig id="F4" position="float" orientation="portrait"><object-id xmlns:xlink="http://www.w3.org/1999/xlink" content-type="doi" xlink:type="simple">10.3897/zookeys.881.39535.figure4</object-id><object-id xmlns:xlink="http://www.w3.org/1999/xlink" content-type="arpha" xlink:type="simple">100C9DF8-55AD-53FE-BBEF-7C856A06B468</object-id><label>Figure 4.</label><caption><p>Antennae of <italic><tp:taxon-name><tp:taxon-name-part taxon-name-part-type="genus" reg="Porongurup">Porongurup</tp:taxon-name-part> <tp:taxon-name-part taxon-name-part-type="species" reg="angulatus">angulatus</tp:taxon-name-part></tp:taxon-name></italic> sp. nov. <bold>A</bold> male <bold>B</bold> female. Antennae of <italic><tp:taxon-name><tp:taxon-name-part taxon-name-part-type="genus" reg="Porongurup">P.</tp:taxon-name-part> <tp:taxon-name-part taxon-name-part-type="species" reg="clarkei">clarkei</tp:taxon-name-part></tp:taxon-name></italic> sp. nov. <bold>C</bold> male <bold>D</bold> female. Antennae of <italic><tp:taxon-name><tp:taxon-name-part taxon-name-part-type="genus" reg="Porongurup">P.</tp:taxon-name-part> <tp:taxon-name-part taxon-name-part-type="species" reg="tenuis">tenuis</tp:taxon-name-part></tp:taxon-name></italic> sp. nov. <bold>E</bold> male <bold>F</bold> female. Male head dorsal view <bold>G</bold><italic><tp:taxon-name><tp:taxon-name-part taxon-name-part-type="genus" reg="Porongurup">P.</tp:taxon-name-part> <tp:taxon-name-part taxon-name-part-type="species" reg="angulatus">angulatus</tp:taxon-name-part></tp:taxon-name></italic> sp. nov. <bold>H</bold><italic><tp:taxon-name><tp:taxon-name-part taxon-name-part-type="genus" reg="Porongurup">P.</tp:taxon-name-part> <tp:taxon-name-part taxon-name-part-type="species" reg="clarkei">clarkei</tp:taxon-name-part></tp:taxon-name></italic> sp. nov. <bold>I</bold><italic><tp:taxon-name><tp:taxon-name-part taxon-name-part-type="genus" reg="Porongurup">P.</tp:taxon-name-part> <tp:taxon-name-part taxon-name-part-type="species" reg="tenuis">tenuis</tp:taxon-name-part></tp:taxon-name></italic>. sp. nov. Female head dorsal view <bold>J</bold><italic><tp:taxon-name><tp:taxon-name-part taxon-name-part-type="genus" reg="Porongurup">P.</tp:taxon-name-part> <tp:taxon-name-part taxon-name-part-type="species" reg="angulatus">angulatus</tp:taxon-name-part></tp:taxon-name></italic> sp. nov. <bold>K</bold><italic><tp:taxon-name><tp:taxon-name-part taxon-name-part-type="genus" reg="Porongurup">P.</tp:taxon-name-part> <tp:taxon-name-part taxon-name-part-type="species" reg="clarkei">clarkei</tp:taxon-name-part></tp:taxon-name></italic> sp. nov. <bold>L</bold><italic><tp:taxon-name><tp:taxon-name-part taxon-name-part-type="genus" reg="Porongurup">P.</tp:taxon-name-part> <tp:taxon-name-part taxon-name-part-type="species" reg="tenuis">tenuis</tp:taxon-name-part></tp:taxon-name></italic> sp. nov. Scale bar: 0.1 mm. *The distinctness and position of the vertexal foveae may be affected by the angle of view and condition of the specimens.</p></caption><graphic xmlns:xlink="http://www.w3.org/1999/xlink" xlink:href="zookeys-881-013-g004.jpg" position="float" orientation="portrait" xlink:type="simple" id="oo_348331.jpg"><uri content-type="original_file" xlink:type="simple">https://binary.pensoft.net/fig/348331</uri></graphic></fig><fig id="F5" position="float" orientation="portrait"><object-id xmlns:xlink="http://www.w3.org/1999/xlink" content-type="doi" xlink:type="simple">10.3897/zookeys.881.39535.figure5</object-id><object-id xmlns:xlink="http://www.w3.org/1999/xlink" content-type="arpha" xlink:type="simple">FD2D24B1-25CA-59B8-9E9C-67CCBBEA5975</object-id><label>Figure 5.</label><caption><p>Collection localities of <italic><tp:taxon-name><tp:taxon-name-part taxon-name-part-type="genus" reg="Porongurup">Porongurup</tp:taxon-name-part></tp:taxon-name></italic> gen. nov. Key: <italic><tp:taxon-name><tp:taxon-name-part taxon-name-part-type="genus" reg="Porongurup">P.</tp:taxon-name-part> <tp:taxon-name-part taxon-name-part-type="species" reg="angulatus">angulatus</tp:taxon-name-part></tp:taxon-name></italic> sp. nov., circles; <italic><tp:taxon-name><tp:taxon-name-part taxon-name-part-type="genus" reg="Porongurup">P.</tp:taxon-name-part> <tp:taxon-name-part taxon-name-part-type="species" reg="clarkei">clarkei</tp:taxon-name-part></tp:taxon-name></italic> sp. nov., triangle; <italic><tp:taxon-name><tp:taxon-name-part taxon-name-part-type="genus" reg="Porongurup">P.</tp:taxon-name-part> <tp:taxon-name-part taxon-name-part-type="species" reg="tenuis">tenuis</tp:taxon-name-part></tp:taxon-name></italic> sp. nov., squares.</p></caption><graphic xmlns:xlink="http://www.w3.org/1999/xlink" xlink:href="zookeys-881-013-g005.jpg" position="float" orientation="portrait" xlink:type="simple" id="oo_348332.jpg"><uri content-type="original_file" xlink:type="simple">https://binary.pensoft.net/fig/348332</uri></graphic></fig></tp:treatment-sec></tp:taxon-treatment>
