# Supplementary material for: Porongurup, a new genus of pselaphine staphylinid beetles from Western Australia (Coleoptera, Staphylinidae, Pselaphinae, Faronitae)
Source: Zookeys. 2019 Oct 17;881:13–22. doi: 10.3897/zookeys.881.39535 (PMC6813175; doi:10.3897/zookeys.881.39535)
Supplement: XML Treatment for Porongurup tenuis [file zookeys.881.39535-treatment4.xml]

<!DOCTYPE tp:taxon-treatment
  PUBLIC "-//TaxonX//DTD Taxonomic Treatment Publishing DTD v0 20100105//EN" "tax-treatment-NSO.dtd">
<tp:taxon-treatment xmlns:tp="http://www.plazi.org/taxpub"><tp:treatment-meta><kwd-group><label>Taxon classification</label><kwd><named-content xmlns:xlink="http://www.w3.org/1999/xlink" content-type="kingdom">Animalia</named-content></kwd><kwd><named-content xmlns:xlink="http://www.w3.org/1999/xlink" content-type="order">Coleoptera</named-content></kwd><kwd><named-content xmlns:xlink="http://www.w3.org/1999/xlink" content-type="family">Staphylinidae</named-content></kwd></kwd-group><mixed-citation publication-type="journal"><person-group><name><surname>Choi</surname><given-names>Su-Ho</given-names></name><name><surname>Chandler</surname><given-names>Donald S.</given-names></name><name><surname>Park</surname><given-names>Jong-Seok</given-names></name></person-group><article-title><italic><tp:taxon-name><tp:taxon-name-part taxon-name-part-type="genus" reg="Porongurup">Porongurup</tp:taxon-name-part></tp:taxon-name></italic>, a new genus of pselaphine staphylinid beetles from Western Australia (<tp:taxon-name><tp:taxon-name-part taxon-name-part-type="order">Coleoptera</tp:taxon-name-part></tp:taxon-name>, <tp:taxon-name><tp:taxon-name-part taxon-name-part-type="family">Staphylinidae</tp:taxon-name-part></tp:taxon-name>, <tp:taxon-name><tp:taxon-name-part taxon-name-part-type="subfamily">Pselaphinae</tp:taxon-name-part></tp:taxon-name>, <tp:taxon-name><tp:taxon-name-part taxon-name-part-type="clade">Faronitae</tp:taxon-name-part></tp:taxon-name>)</article-title><source>Zookeys</source><day>17</day><month>10</month><year>2019</year><volume>881</volume><fpage>13</fpage><lpage>22</lpage><pub-id pub-id-type="doi">10.3897/zookeys.881.39535</pub-id></mixed-citation></tp:treatment-meta><tp:nomenclature><tp:taxon-name><object-id xmlns:xlink="http://www.w3.org/1999/xlink" content-type="arpha" xlink:type="simple">7AD22A25-0157-5449-B47E-A186E4301527</object-id>
            <tp:taxon-name-part taxon-name-part-type="genus" reg="Porongurup">Porongurup</tp:taxon-name-part>
            <tp:taxon-name-part taxon-name-part-type="species" reg="tenuis">tenuis</tp:taxon-name-part>
            <object-id xmlns:xlink="http://www.w3.org/1999/xlink" content-type="zoobank" xlink:type="simple">http://zoobank.org/04ECBDD6-4E5C-4450-BD21-12856B1D1334</object-id>
          </tp:taxon-name><tp:taxon-status xmlns:xlink="http://www.w3.org/1999/xlink" xlink:type="simple">sp. nov.</tp:taxon-status><xref ref-type="fig" rid="F1">Figs 1C</xref><xref ref-type="fig" rid="F1">, 1F</xref><xref ref-type="fig" rid="F2">, 2D</xref><xref ref-type="fig" rid="F4">, 4E-F</xref><xref ref-type="fig" rid="F4">, 4I</xref><xref ref-type="fig" rid="F4">, 4L</xref><xref ref-type="fig" rid="F5">, 5</xref></tp:nomenclature><tp:treatment-sec sec-type="type material" id="SECID0EICAG"><title>Type material.</title><p><bold><italic>Holotype</italic>. Australia: Western Australia (WA)</bold>: 1♂, aedeagus dissected and mounted in Euparal on clear plastic card, “<bold>AUSTRALIA: Western Australia</bold>: Walpole-Nornalup N.P., 1.4 km NE Mandalay Beach, 20 m, <named-content xmlns:xlink="http://www.w3.org/1999/xlink" content-type="dwc:verbatimCoordinates" xlink:type="simple"><named-content content-type="geo-json" specific-use="{&#34;type&#34;:&#34;Point&#34;,&#34;coordinates&#34;:[116.549000,-34.996000]}" id="NCID0E5CAG" xlink:type="simple">34°59.76'S, 116°32.94'E</named-content></named-content>, 3–9 VIII 2004, mixed forest on old dunes; FMHD#2004-140, flight intercept trap, A. Newton, M. Thayer, A. Solodovnikov 1112”. <bold><italic>Paratypes</italic> (<italic>N</italic> = 5; 1 male, 4 females). Australia: Western Australia</bold>: 1♂(FMNH), elytra and aedeagus dissected in micro vial, Mt. Clare, 12 km, W Walpole, 20 XII 1976, JKethley, FM#76-517, Ber. #151, Euc. cornuta litter; 1♀(FMNH), Walpole-Nornalup N.P., Anderson Rd. near Valley <!--PageBreak -->of the Giants Rd., 120 m, <named-content xmlns:xlink="http://www.w3.org/1999/xlink" content-type="dwc:verbatimCoordinates" xlink:type="simple"><named-content content-type="geo-json" specific-use="{&#34;type&#34;:&#34;Point&#34;,&#34;coordinates&#34;:[116.872500,-34.991333]}" id="NCID0EUDAG" xlink:type="simple">34°59.48'S, 116°52.35'E</named-content></named-content>, 2 VIII 2004, tingle-<italic><tp:taxon-name><tp:taxon-name-part taxon-name-part-type="genus" reg="Allocasuarina">Allocasuarina</tp:taxon-name-part></tp:taxon-name></italic>-karri (<italic><tp:taxon-name><tp:taxon-name-part taxon-name-part-type="genus" reg="Eucalyptus">Eucalyptus</tp:taxon-name-part> <tp:taxon-name-part taxon-name-part-type="species" reg="diversicolor">diversicolor</tp:taxon-name-part></tp:taxon-name></italic>) forest; FMHD#2004-137, Berlese, leaf &amp; log litter, A. Newton, M. Thayer, et al. 1111; 1♀ (CBNUIC, slide mounted), Walpole-Nornalup N.P., Giant Tingle Tree area, 190 m, <named-content xmlns:xlink="http://www.w3.org/1999/xlink" content-type="dwc:verbatimCoordinates" xlink:type="simple"><named-content content-type="geo-json" specific-use="{&#34;type&#34;:&#34;Point&#34;,&#34;coordinates&#34;:[116.790333,-34.981333]}" id="NCID0EVEAG" xlink:type="simple">34°58.88'S, 116°47.42'E</named-content></named-content>, 2–9 VIII 2004, tingle-<italic><tp:taxon-name><tp:taxon-name-part taxon-name-part-type="genus" reg="Allocasuarina">Allocasuarina</tp:taxon-name-part></tp:taxon-name></italic>-karri (<italic><tp:taxon-name><tp:taxon-name-part taxon-name-part-type="genus" reg="Eucalyptus">Eucalyptus</tp:taxon-name-part> <tp:taxon-name-part taxon-name-part-type="species" reg="diversicolor">diversicolor</tp:taxon-name-part></tp:taxon-name></italic>) forest; FMHD#2004-130, flight intercept trap, Newton, Solodovnikov, Thayer, 1110; 2♀ (1, UNHC; 1 FMNH), Walpole N.P. Hilltop Rd., 21 VI 1980, Berlese, karri &amp; tingle tree litter, S. &amp; J. Peck.</p></tp:treatment-sec><tp:treatment-sec sec-type="diagnosis" id="SECID0EWFAG"><title>Diagnosis.</title><p>This species can be distinguished from <italic><tp:taxon-name><tp:taxon-name-part taxon-name-part-type="genus" reg="Porongurup">Porongurup</tp:taxon-name-part> <tp:taxon-name-part taxon-name-part-type="species" reg="angulatus">angulatus</tp:taxon-name-part></tp:taxon-name></italic> sp. nov. by the elytra being as long as wide (Fig. <xref ref-type="fig" rid="F1">1C, F</xref>). It also differs from <italic><tp:taxon-name><tp:taxon-name-part taxon-name-part-type="genus" reg="Porongurup">P.</tp:taxon-name-part> <tp:taxon-name-part taxon-name-part-type="species" reg="clarkei">clarkei</tp:taxon-name-part></tp:taxon-name></italic> sp. nov. by lacking the articulated extension at the apex of the median lobe of the male genitalia (Fig. <xref ref-type="fig" rid="F2">2D</xref>).</p></tp:treatment-sec><tp:treatment-sec sec-type="description" id="SECID0E1GAG"><title>Description.</title><p>Length 1.8–2.0 mm (Fig. <xref ref-type="fig" rid="F1">1C, F</xref>). <italic>Head.</italic> Head in dorsal view with both deep and narrow frontal sulcus and vertexal foveae. Male antennae longer than those of female (Fig. <xref ref-type="fig" rid="F4">4E, F</xref>). Antennomeres II longer than wide, III subquadrate and smallest, IV and V longer than wide, VI—VIII as long as wide, IX and X transverse (Fig. <xref ref-type="fig" rid="F4">4E, F</xref>). <italic>Elytra</italic>. Male elytra longer than wide, female elytra shorter than those of male (Fig. <xref ref-type="fig" rid="F1">1C, F</xref>). <italic>Abdomen</italic>. Male abdominal segment VI approximately three times as long as V, female with segment VI 1.5 times longer than V (Fig. <xref ref-type="fig" rid="F1">1C, F</xref>). <italic>Aedeagus.</italic><!--PageBreak -->Median lobe of male genitalia as long as parameres, apex sharp and narrow. Phallobase oval in dorsal view. Parameres symmetrical (Fig. <xref ref-type="fig" rid="F2">2D</xref>).</p></tp:treatment-sec><tp:treatment-sec sec-type="etymology" id="SECID0ECIAG"><title>Etymology.</title><p>This species name refers to the elongate slender parameres of the male genitalia.</p></tp:treatment-sec><tp:treatment-sec sec-type="distribution" id="SECID0EHIAG"><title>Distribution.</title><p>Western Australia (Fig. <xref ref-type="fig" rid="F5">5</xref>, squares).</p></tp:treatment-sec><tp:treatment-sec sec-type="habitat" id="SECID0ERIAG"><title>Habitat.</title><p>Specimens of this species were collected using flight intercept traps, or by sifting leaf or log litter.</p></tp:treatment-sec><tp:treatment-sec><!--Section generated to contain objects referenced in tp:taxon-treatment.--><fig id="F1" position="float" orientation="portrait"><object-id xmlns:xlink="http://www.w3.org/1999/xlink" content-type="doi" xlink:type="simple">10.3897/zookeys.881.39535.figure1</object-id><object-id xmlns:xlink="http://www.w3.org/1999/xlink" content-type="arpha" xlink:type="simple">A5AD981C-86A0-5DF8-B2E3-4B29DFF71087</object-id><label>Figure 1.</label><caption><p>Male habitus photos, dorsal view <bold>A</bold><italic><tp:taxon-name><tp:taxon-name-part taxon-name-part-type="genus" reg="Porongurup">Porongurup</tp:taxon-name-part> <tp:taxon-name-part taxon-name-part-type="species" reg="angulatus">angulatus</tp:taxon-name-part></tp:taxon-name></italic> sp. nov. <bold>B</bold><italic><tp:taxon-name><tp:taxon-name-part taxon-name-part-type="genus" reg="Porongurup">P.</tp:taxon-name-part> <tp:taxon-name-part taxon-name-part-type="species" reg="clarkei">clarkei</tp:taxon-name-part></tp:taxon-name></italic> sp. nov. <bold>C</bold><italic><tp:taxon-name><tp:taxon-name-part taxon-name-part-type="genus" reg="Porongurup">P.</tp:taxon-name-part> <tp:taxon-name-part taxon-name-part-type="species" reg="tenuis">tenuis</tp:taxon-name-part></tp:taxon-name></italic> sp. nov. Female habitus, dorsal view <bold>D</bold><italic><tp:taxon-name><tp:taxon-name-part taxon-name-part-type="genus" reg="Porongurup">P.</tp:taxon-name-part> <tp:taxon-name-part taxon-name-part-type="species" reg="angulatus">angulatus</tp:taxon-name-part></tp:taxon-name></italic> sp. nov. <bold>E</bold><italic><tp:taxon-name><tp:taxon-name-part taxon-name-part-type="genus" reg="Porongurup">P.</tp:taxon-name-part> <tp:taxon-name-part taxon-name-part-type="species" reg="clarkei">clarkei</tp:taxon-name-part></tp:taxon-name></italic> sp. nov. <bold>F</bold><italic><tp:taxon-name><tp:taxon-name-part taxon-name-part-type="genus" reg="Porongurup">P.</tp:taxon-name-part> <tp:taxon-name-part taxon-name-part-type="species" reg="tenuis">tenuis</tp:taxon-name-part></tp:taxon-name></italic> sp. nov. Scale bar: 1 mm.</p></caption><graphic xmlns:xlink="http://www.w3.org/1999/xlink" xlink:href="zookeys-881-013-g001.jpg" position="float" orientation="portrait" xlink:type="simple" id="oo_348328.jpg"><uri content-type="original_file" xlink:type="simple">https://binary.pensoft.net/fig/348328</uri></graphic></fig><fig id="F2" position="float" orientation="portrait"><object-id xmlns:xlink="http://www.w3.org/1999/xlink" content-type="doi" xlink:type="simple">10.3897/zookeys.881.39535.figure2</object-id><object-id xmlns:xlink="http://www.w3.org/1999/xlink" content-type="arpha" xlink:type="simple">212D7A7B-B59A-5372-AA96-568B32B651F7</object-id><label>Figure 2.</label><caption><p>Male genitalia of the species of <italic><tp:taxon-name><tp:taxon-name-part taxon-name-part-type="genus" reg="Porongurup">Porongurup</tp:taxon-name-part></tp:taxon-name></italic> gen. nov. <bold>A</bold><italic><tp:taxon-name><tp:taxon-name-part taxon-name-part-type="genus" reg="Porongurup">P.</tp:taxon-name-part> <tp:taxon-name-part taxon-name-part-type="species" reg="angulatus">angulatus</tp:taxon-name-part></tp:taxon-name></italic> sp. nov., ventral view <bold>B</bold><italic><tp:taxon-name><tp:taxon-name-part taxon-name-part-type="genus" reg="Porongurup">P.</tp:taxon-name-part> <tp:taxon-name-part taxon-name-part-type="species" reg="clarkei">clarkei</tp:taxon-name-part></tp:taxon-name></italic> sp. nov., ventral view <bold>C</bold><italic><tp:taxon-name><tp:taxon-name-part taxon-name-part-type="genus" reg="Porongurup">P.</tp:taxon-name-part> <tp:taxon-name-part taxon-name-part-type="species" reg="clarkei">clarkei</tp:taxon-name-part></tp:taxon-name></italic> sp. nov., lateral view <bold>D</bold><italic><tp:taxon-name><tp:taxon-name-part taxon-name-part-type="genus" reg="Porongurup">P.</tp:taxon-name-part> <tp:taxon-name-part taxon-name-part-type="species" reg="tenuis">tenuis</tp:taxon-name-part></tp:taxon-name></italic> sp. nov., ventral view. Scale bars: 0.1 mm.</p></caption><graphic xmlns:xlink="http://www.w3.org/1999/xlink" xlink:href="zookeys-881-013-g002.jpg" position="float" orientation="portrait" xlink:type="simple" id="oo_348329.jpg"><uri content-type="original_file" xlink:type="simple">https://binary.pensoft.net/fig/348329</uri></graphic></fig><fig id="F4" position="float" orientation="portrait"><object-id xmlns:xlink="http://www.w3.org/1999/xlink" content-type="doi" xlink:type="simple">10.3897/zookeys.881.39535.figure4</object-id><object-id xmlns:xlink="http://www.w3.org/1999/xlink" content-type="arpha" xlink:type="simple">100C9DF8-55AD-53FE-BBEF-7C856A06B468</object-id><label>Figure 4.</label><caption><p>Antennae of <italic><tp:taxon-name><tp:taxon-name-part taxon-name-part-type="genus" reg="Porongurup">Porongurup</tp:taxon-name-part> <tp:taxon-name-part taxon-name-part-type="species" reg="angulatus">angulatus</tp:taxon-name-part></tp:taxon-name></italic> sp. nov. <bold>A</bold> male <bold>B</bold> female. Antennae of <italic><tp:taxon-name><tp:taxon-name-part taxon-name-part-type="genus" reg="Porongurup">P.</tp:taxon-name-part> <tp:taxon-name-part taxon-name-part-type="species" reg="clarkei">clarkei</tp:taxon-name-part></tp:taxon-name></italic> sp. nov. <bold>C</bold> male <bold>D</bold> female. Antennae of <italic><tp:taxon-name><tp:taxon-name-part taxon-name-part-type="genus" reg="Porongurup">P.</tp:taxon-name-part> <tp:taxon-name-part taxon-name-part-type="species" reg="tenuis">tenuis</tp:taxon-name-part></tp:taxon-name></italic> sp. nov. <bold>E</bold> male <bold>F</bold> female. Male head dorsal view <bold>G</bold><italic><tp:taxon-name><tp:taxon-name-part taxon-name-part-type="genus" reg="Porongurup">P.</tp:taxon-name-part> <tp:taxon-name-part taxon-name-part-type="species" reg="angulatus">angulatus</tp:taxon-name-part></tp:taxon-name></italic> sp. nov. <bold>H</bold><italic><tp:taxon-name><tp:taxon-name-part taxon-name-part-type="genus" reg="Porongurup">P.</tp:taxon-name-part> <tp:taxon-name-part taxon-name-part-type="species" reg="clarkei">clarkei</tp:taxon-name-part></tp:taxon-name></italic> sp. nov. <bold>I</bold><italic><tp:taxon-name><tp:taxon-name-part taxon-name-part-type="genus" reg="Porongurup">P.</tp:taxon-name-part> <tp:taxon-name-part taxon-name-part-type="species" reg="tenuis">tenuis</tp:taxon-name-part></tp:taxon-name></italic>. sp. nov. Female head dorsal view <bold>J</bold><italic><tp:taxon-name><tp:taxon-name-part taxon-name-part-type="genus" reg="Porongurup">P.</tp:taxon-name-part> <tp:taxon-name-part taxon-name-part-type="species" reg="angulatus">angulatus</tp:taxon-name-part></tp:taxon-name></italic> sp. nov. <bold>K</bold><italic><tp:taxon-name><tp:taxon-name-part taxon-name-part-type="genus" reg="Porongurup">P.</tp:taxon-name-part> <tp:taxon-name-part taxon-name-part-type="species" reg="clarkei">clarkei</tp:taxon-name-part></tp:taxon-name></italic> sp. nov. <bold>L</bold><italic><tp:taxon-name><tp:taxon-name-part taxon-name-part-type="genus" reg="Porongurup">P.</tp:taxon-name-part> <tp:taxon-name-part taxon-name-part-type="species" reg="tenuis">tenuis</tp:taxon-name-part></tp:taxon-name></italic> sp. nov. Scale bar: 0.1 mm. *The distinctness and position of the vertexal foveae may be affected by the angle of view and condition of the specimens.</p></caption><graphic xmlns:xlink="http://www.w3.org/1999/xlink" xlink:href="zookeys-881-013-g004.jpg" position="float" orientation="portrait" xlink:type="simple" id="oo_348331.jpg"><uri content-type="original_file" xlink:type="simple">https://binary.pensoft.net/fig/348331</uri></graphic></fig><fig id="F5" position="float" orientation="portrait"><object-id xmlns:xlink="http://www.w3.org/1999/xlink" content-type="doi" xlink:type="simple">10.3897/zookeys.881.39535.figure5</object-id><object-id xmlns:xlink="http://www.w3.org/1999/xlink" content-type="arpha" xlink:type="simple">FD2D24B1-25CA-59B8-9E9C-67CCBBEA5975</object-id><label>Figure 5.</label><caption><p>Collection localities of <italic><tp:taxon-name><tp:taxon-name-part taxon-name-part-type="genus" reg="Porongurup">Porongurup</tp:taxon-name-part></tp:taxon-name></italic> gen. nov. Key: <italic><tp:taxon-name><tp:taxon-name-part taxon-name-part-type="genus" reg="Porongurup">P.</tp:taxon-name-part> <tp:taxon-name-part taxon-name-part-type="species" reg="angulatus">angulatus</tp:taxon-name-part></tp:taxon-name></italic> sp. nov., circles; <italic><tp:taxon-name><tp:taxon-name-part taxon-name-part-type="genus" reg="Porongurup">P.</tp:taxon-name-part> <tp:taxon-name-part taxon-name-part-type="species" reg="clarkei">clarkei</tp:taxon-name-part></tp:taxon-name></italic> sp. nov., triangle; <italic><tp:taxon-name><tp:taxon-name-part taxon-name-part-type="genus" reg="Porongurup">P.</tp:taxon-name-part> <tp:taxon-name-part taxon-name-part-type="species" reg="tenuis">tenuis</tp:taxon-name-part></tp:taxon-name></italic> sp. nov., squares.</p></caption><graphic xmlns:xlink="http://www.w3.org/1999/xlink" xlink:href="zookeys-881-013-g005.jpg" position="float" orientation="portrait" xlink:type="simple" id="oo_348332.jpg"><uri content-type="original_file" xlink:type="simple">https://binary.pensoft.net/fig/348332</uri></graphic></fig></tp:treatment-sec></tp:taxon-treatment>
